# Supplementary material for: Distinguishing between Decaffeinated and Regular Coffee by HS-SPME-GC×GC-TOFMS, Chemometrics, and Machine Learning
Source: Molecules. 2022 Mar 10;27(6):1806. doi: 10.3390/molecules27061806 (PMC8948847; doi:10.3390/molecules27061806)
Supplement: Supplementary file 1 [file molecules-27-01806-s001.zip]

Archive with 1 entries (1 files):
- molecules-1612094-supplementary.pdf
